# Supplementary material for: Removal of Mercury from Aqueous Environments Using Polyurea-Crosslinked Calcium Alginate Aerogels
Source: Gels. 2025 Jun 6;11(6):437. doi: 10.3390/gels11060437 (PMC12192515; doi:10.3390/gels11060437)
Supplement: Supplementary file 1 [file gels-11-00437-s001.zip]

Archive with 1 entries (1 files):
- gels-3640649-supplementary.pdf
